# Supplementary material for: Diagnostic Performance of Relative Apical Sparing Across Cardiac Diseases: A Multimodality Systematic Review and Meta-Analysis
Source: J Clin Med. 2026 Feb 24;15(5):1685. doi: 10.3390/jcm15051685 (PMC12986376; doi:10.3390/jcm15051685)
Supplement: Supplementary file 1 [file jcm-15-01685-s001.zip]

Archive with 5 entries (5 files):
- Supplementary Materials S5.jpg
- Supplementary Materials S4.jpg
- Supplementary Materials S3.pdf
- Supplementary Materials S1.pdf
- Supplementary Materials S2.pdf
